# Supplementary material for: Gastric Alimetry in the Management of Chronic Gastroduodenal Disorders: Impact to Diagnosis and Health Care Utilization
Source: Clin Transl Gastroenterol. 2023 Aug 17;14(11):e00626. doi: 10.14309/ctg.0000000000000626 (PMC10684143; doi:10.14309/ctg.0000000000000626)
Supplement: Supplementary file 1 [file ct9-14-e00626-s001.xlsx]

## Sheet: Sheet1
Site 1	Comorbidity Data
Site 1	EDS, constipation
Site 1
Site 1	Constipation
Site 1	EDS, constipation, cannabis use
Site 1	SIBO
Site 1
Site 1	Constipation
Site 1	Mast Cell Activation Syndrome
Site 1
Site 1
Site 1	Constipation
Site 1
Site 1	Intestinal failure
Site 1
Site 1
Site 1	EDS, mast cell activation syndrome
Site 1	Constipation, previous colectomy
Site 1
Site 1	T1DM
Site 1	T2DM
Site 1
Site 1
Site 1	T1DM
Site 1
Site 1	EDS
Site 1
Site 1
Site 1	Prolonged necrotising pancreatitis
Site 1
Site 1
Site 1	MALS with surgical release
Site 1	Constipation
Site 1	Coeliac disease, T1DM
Site 1	EDS, intestinal Failure
Site 2	Crohn's
Site 2	Constipation, T2DM, hypothyroidism
Site 2
Site 2
Site 2
Site 2
Site 2
Site 2
Site 2
Site 2
Site 2
Site 2
Site 2
Site 2
Site 2
Site 2
